# Supplementary material for: A subpopulation of high IL-21-producing CD4+ T cells in Peyer’s Patches is induced by the microbiota and regulates germinal centers
Source: Sci Rep. 2016 Aug 8;6:30784. doi: 10.1038/srep30784 (PMC4976330; doi:10.1038/srep30784)
Supplement: Supplementary Dataset 1 [file srep30784-s2.xls]

## Sheet: Pattern1and3_withp.txt
A subpopulation of high IL-21-producing CD4+ T cells in Peyer’s Patches is induced by the microbiota and regulates germinal centers
Leigh Jones, Wen Qi Ho, Sze Ying, Lakshmi Ramakrishna, Kandhadayar G. Srinivasan, Marina Yurieva, Wan Pei Ng, Sharrada Subramaniam, Nur H. Hamadee, Sabrina Joseph, Jayashree Dolpady, Koji Atarashi, Kenya Honda, Francesca Zolezzi, Michael Poidinger, Juan J. Lafaille, Maria A. Curotto de Lafaille
Supplemetary Table 1 Differentially expressed genes (DEG) in Tfh vs Non-Tfh populations. Corresponds to heatmap in Supplementary Figure S3a; does not include Tfh DEG listed in Supplementary Tables 2 and 3.
		Tfh vs Non-Tfh	Tfh vs Non-Tfh
Probe	Symbol	Log FC	p values
10587854	Slc9a9	2.07233	2.34149e-05
10375058	Hba-a2	-4.39934	5.69298e-05
10485405	Cd44	1.53235	5.69298e-05
10599411	Sh2d1a	1.7751	5.69298e-05
10487208	Atp8b4	-3.16153	8.55497e-05
10422028	Tbc1d4	1.62468	8.66227e-05
10375051	Hba-a1	-4.27659	9.22563e-05
10396421	Hif1a	1.42261	9.42978e-05
10381588	Grn	2.70658	9.42978e-05
10500720	Slc22a15	1.56235	9.42978e-05
10443598	Dnahc8	-1.73021	0.000115608
10520950	Pdlim1	-1.91993	0.000116052
10553354	Nav2	2.22592	0.00020195
10472235	Dapl1	-2.42733	0.000211666
10513729	Tnfsf8	2.11125	0.000211666
10346799	Icos	1.44231	0.000239588
10381096	Igfbp4	-1.79204	0.000263166
10523595	Ptpn13	2.40714	0.000263845
10570516	Kbtbd11	-1.46389	0.000263845
10460968	Rasgrp2	-2.58789	0.000264535
10445767	Treml2	-1.53115	0.000330818
10355312	Ikzf2	1.77461	0.000333162
10439583	Sidt1	-2.48875	0.000347611
10495186	AI504432	1.33475	0.000407034
10582997	Casp4	2.72982	0.000435017
10563441	Emp3	-1.90594	0.000435017
10604187	Lamp2	1.15554	0.000435017
10483679	Gpr155	1.15645	0.000435017
10447675	Rnaset2a	1.13546	0.000496915
10494428	Txnip	-1.69728	0.000540949
10441539	Rnaset2a	1.14525	0.000540949
10501586	S1pr1	-2.88246	0.000540949
10367945	Phactr2	1.87807	0.000574505
10594645	Rab8b	1.00039	0.000574505
10564667	Ntrk3	1.99447	0.000574505
10367919	Stx11	1.57209	0.000574505
10472860	Rapgef4	-1.76978	0.000613742
10577190	Rasa3	-2.3246	0.000613742
10456745	Smad7	-1.69395	0.000613742
10365933	Eea1	2.67372	0.000620313
10454015	Ttc39c	1.86026	0.000631558
10453026	Prkd3	-1.37188	0.000642205
10566583	Gm8995	-1.03991	0.000764972
10345752	Il1r2	3.04948	0.000764972
10346790	Ctla4	1.1537	0.000843739
10438738	Bcl6	1.53789	0.000843739
10456296	Malt1	1.06312	0.000863211
10569719	A430078G23Rik	-1.1932	0.000906221
10459944	Nfatc1	1.28309	0.000906221
10345762	Il1r1	2.60739	0.000906221
10449527	Stk38	-1.58756	0.000906221
10404840	Cd83	1.3713	0.000906221
10411235	Iqgap2	-1.70676	0.000982333
10356866	Pdcd1	2.19834	0.000982333
10503695	Bach2	-1.59713	0.00112359
10495147	Dennd2d	1.02661	0.00123088
10582985	Casp1	2.77589	0.00125248
10476443	Plcb4	1.7667	0.00125248
10511416	Tox	1.53009	0.00128487
10557591	Itgal	1.36346	0.00128487
10401519	Npc2	-1.15338	0.00130486
10356293	A630001G21Rik	1.19157	0.00132159
10368947	Aim1	-2.3461	0.00132419
10394560	Smc6	-1.35331	0.00138333
10409278	Nfil3	1.2689	0.0013885
10400304	Egln3	1.80081	0.00157107
10428579	Ext1	1.01508	0.00158986
10595702	1190002N15Rik	1.06168	0.00166579
10565990	Art2a-ps	2.43432	0.00176469
10591739	Acp5	-1.02435	0.00176557
10572897	Hmox1	1.19824	0.00183562
10503182	Chd7	-2.07035	0.00184663
10478364	Tox2	1.82445	0.00199625
10462363	Jak2	1.33176	0.00200261
10454039	Impact	1.32118	0.00210152
10439527	Tigit	2.14873	0.00220582
10383982	Znrf3	-1.39135	0.00223419
10557326	Il4ra	-1.85676	0.00224189
10382890	Sec14l1	1.54687	0.00235265
10587639	Nt5e	1.84509	0.00247848
10445774	B430306N03Rik	-1.19724	0.00256235
10519951	Pion	1.52759	0.00258175
10554094	Igf1r	1.40955	0.00260735
10493990	S100a11	1.08558	0.00295258
10583320	BC017612	1.64244	0.00295258
10553598	Cyfip1	1.86648	0.00296564
10431935	Amigo2	-1.781	0.00304497
10474004	Dgkz	1.0049	0.00321523
10518585	Kif1b	-1.09428	0.00333814
10573319	Podnl1	1.03315	0.00333814
10571399	Zdhhc2	2.36584	0.00333814
10393559	Timp2	1.49765	0.00333814
10372583	Rab3ip	-1.67358	0.00333814
10582669	Ttc13	-1.40927	0.00333814
10494873	Ampd1	-1.04015	0.00333814
10438445	Klhl6	-1.30884	0.00335998
10457640	S100a11	1.05849	0.00344655
10597493	Stt3b	-1.15861	0.00385904
10396079	Klhdc1	-1.8883	0.00385904
10453082	Hnrpll	1.00502	0.00387061
10441601	Tagap	-1.36407	0.00390433
10545409	Vamp8	1.06325	0.0041357
10567043	Rras2	-1.99085	0.00429324
10563099	Snord35b	-2.36726	0.00429324
10436945	Slc5a3	1.18658	0.00429324
10511382	Nsmaf	1.37601	0.00485127
10399005	Crip1	-1.31404	0.00499871
10532744	Selplg	-1.35866	0.00503544
10523182	Areg	2.10092	0.00505041
10585099	Usp28	-1.77791	0.00505343
10459905	Setbp1	2.30718	0.00529017
10468949	Dclre1c	1.15463	0.00529017
10587690	Bcl2a1b	1.18236	0.00529017
10533285	Ptpn11	1.47086	0.00549727
10355967	Ap1s3	2.09077	0.00563398
10401244	Actn1	-1.51558	0.00563398
10496091	Lef1	-1.32156	0.00563398
10547906	Lag3	1.49239	0.00588316
10503178	Chd7	-1.40146	0.0060088
10407281	Esm1	1.52831	0.00608042
10540472	Bhlhe40	1.28799	0.00617067
10587683	Bcl2a1a	1.25244	0.00618093
10481845	Fam125b	1.42282	0.00618093
10361771	Plagl1	1.42364	0.00618093
10459730	Me2	-1.25872	0.00618093
10603567	Dynlt3	1.0409	0.00624539
10452508	Twsg1	1.0457	0.00654593
10503168	Chd7	-1.50689	0.00689882
10590909	Endod1	1.27516	0.00691875
10595633	Bcl2a1d	1.19063	0.00691875
10547034	Raf1	1.03082	0.00699794
10363894	Ipmk	1.23713	0.00724172
10362861	Scml4	-1.16044	0.00741664
10521136	Whsc1	1.03069	0.00744998
10574532	Ces2c	1.67025	0.00779717
10570513	Kbtbd11	-1.08381	0.00814449
10509441	Ece1	1.43809	0.00839843
10506031	Nfia	1.03412	0.00840047
10589884	Bcl2a1c	1.18712	0.00842942
10497203	Hey1	1.69884	0.00856104
10428534	Trps1	2.08579	0.00865179
10563112	Snord33	-1.12381	0.00872648
10552140	Cebpa	1.23973	0.00893888
10520392	Rnf32	-1.29519	0.00915342
10415844	Ctsb	1.2894	0.00927338
10361956	Mtap7	1.12093	0.00937345
10414271	Ptger2	1.12582	0.00944212
10532019	Gbp11	-1.03533	0.00944212
10455647	Tnfaip8	1.26326	0.00985234
10357436	Mcm6	1.22896	0.0103441
10538126	Gimap4	-1.18639	0.0104145
10592237	Ei24	1.25609	0.0105448
10581151	Rrad	-1.30486	0.010599
10381809	Itgb3	-1.04856	0.0112408
10483381	Stk39	1.53721	0.0114454
10369702	Tet1	-1.55717	0.0114454
10582862	Arhgef12	1.02767	0.0117848
10461765	Lpxn	1.1913	0.0121364
10396094	Klhdc2	-1.03006	0.0124807
10441620	Fgfr1op	1.09076	0.0129822
10581992	Maf	1.30064	0.0131222
10583669	AB124611	-1.40645	0.0131586
10598994	Atp1b3	-1.12795	0.0131727
10594301	Coro2b	1.26297	0.01365
10511679	Decr1	1.08801	0.0139764
10470905	Set	-1.59648	0.0143293
10520043	Lhfpl3	-1.27852	0.0146094
10502359	Dapp1	1.41253	0.0147922
10546510	Lrig1	1.03954	0.0152116
10485607	Qser1	-1.21548	0.0154059
10595630	Gm2382	1.254	0.0161746
10461614	Ms4a6c	-1.0474	0.0169089
10489391	Ada	-1.11692	0.0169089
10394954	Grhl1	1.42519	0.0174801
10479159	Zfp831	1.03204	0.0188119
10517336	Clic4	-1.49237	0.0189195
10461594	Ms4a4c	-1.07431	0.0191972
10376326	Irgm2	-1.03867	0.0191972
10499431	Syt11	1.65805	0.019227
10475866	Bcl2l11	-1.13509	0.0195348
10473281	Itgav	1.0295	0.020421
10521678	Cd38	1.89778	0.020577
10349102	Bcl2	-1.26963	0.0208053
10380289	Mmd	1.01575	0.0212852
10416948	Mir17	-1.34328	0.0217173
10503109	Chchd7	-1.03954	0.0217419
10349711	Slc41a1	1.05936	0.0220343
10437160	Ets2	-1.10422	0.0226658
10463911	Add3	-1.14293	0.0230464
10373740	Pik3ip1	-1.11785	0.0237641
10454077	Taf4b	-1.0329	0.0242519
10440099	St3gal6	-1.0951	0.0260418
10432032	Vdr	1.43003	0.0262955
10472195	Nudt15	-1.10518	0.0271862
10587695	Mthfs	1.0703	0.0276437
10547830	Tpi1	1.15205	0.0279179
10560919	Atp1a3	1.14111	0.0312407
10439651	Cd200	1.52977	0.0319172
10421517	Cysltr2	1.34843	0.0322951
10425161	Lgals1	1.08314	0.0325107
10513739	Tnc	1.4597	0.0365783
10449652	Dnahc8	-1.73827	0.0369218
10382106	Gm885	-1.62909	0.0369411
10485622	Qser1	-1.14792	0.0369411
10353533	Smap1	1.07649	0.0373039
10417226	Gm10406	1.34473	0.0374331
10385518	Tgtp1	-1.54566	0.0376941
10590974	Folr4	1.0125	0.0377679
10548585	Csda	1.06044	0.038421
10510129	Dhrs3	1.36261	0.0396287
10350733	Rgs16	1.29944	0.0401459
10360684	Ephx1	1.18023	0.0421857
10503188	Chd7	-1.92918	0.0423932
10350753	Glul	-1.00615	0.0450587
10427454	Card6	-1.06701	0.0459329
10455784	Gramd3	-1.12613	0.046133
10503210	Chd7	-1.28882	0.0489247
10489065	Ndrg3	-1.00006	0.0492575
10400649	Pole2	-1.49856	0.0499041
