# Supplementary material for: A subpopulation of high IL-21-producing CD4+ T cells in Peyer’s Patches is induced by the microbiota and regulates germinal centers
Source: Sci Rep. 2016 Aug 8;6:30784. doi: 10.1038/srep30784 (PMC4976330; doi:10.1038/srep30784)
Supplement: Supplementary Dataset 2 [file srep30784-s3.xls]

## Sheet: Pattern2_withp.txt
A subpopulation of high IL-21-producing CD4+ T cells in Peyer’s Patches is induced by the microbiota and regulates germinal centers
Leigh Jones, Wen Qi Ho, Sze Ying, Lakshmi Ramakrishna, Kandhadayar G. Srinivasan, Marina Yurieva, Wan Pei Ng, Sharrada Subramaniam, Nur H. Hamadee, Sabrina Joseph, Jayashree Dolpady, Koji Atarashi, Kenya Honda, Francesca Zolezzi, Michael Poidinger, Juan J. Lafaille, Maria A. Curotto de Lafaille
Supplementary Table 2 Downregulated Tfh DEG for which expression is lower in GFP+Tfh than in GFP-Tfh. Corresponds to Heatmap in Supplementary Figure S3b.
		Tfh vs Non-Tfh	Tfh vs Non-Tfh	GFP+Tfh vs GFP-Tfh	GFP+Tfh vs GFP-Tfh	GFP+Tfh vs Non-Tfh	GFP+Tfh vs Non-Tfh	GFP-Tfh vs Non-Tfh	GFP-Tfh vs Non-Tfh
Probe	Symbol	LogFC	p value	LogFC	p value	LogFC	p value	LogFC	p value
10357488	Cd55	-3.68992	0.000561584	-0.616373	0.684806	-3.99811	8.56336e-05	-3.38174	0.00037216
10530516	Txk	-2.24684	0.00261407	-0.665562	0.616919	-2.57962	0.000260892	-1.91406	0.00273937
10390763	Ccr7	-2.11343	0.00429324	-0.692607	0.595054	-2.45973	0.000260892	-1.76713	0.00318096
10404152	Fam65b	-1.95337	0.00489269	-0.700514	0.480406	-2.30362	0.000101563	-1.60311	0.00154125
10351197	Sell	-3.86237	0.00503544	-1.17439	0.616919	-4.44956	0.000301908	-3.27518	0.00318096
10472820	Itga6	-1.6448	0.00548317	-0.60487	0.480406	-1.94723	0.000110541	-1.34236	0.0018219
10601421	A630033H20Rik	-2.10888	0.00579166	-0.631674	0.633361	-2.42472	0.00060408	-1.79304	0.00528835
10500204	Ecm1	-1.64653	0.00618093	-0.681953	0.434781	-1.98751	0.000110541	-1.30556	0.0024143
10480238	St8sia6	-2.73358	0.00618093	-1.29665	0.00869264	-3.3819	1.56363e-07	-2.08526	1.79012e-05
10404132	Cmah	-2.53826	0.00623833	-0.894788	0.5878	-2.98565	0.000294366	-2.09086	0.00399334
10385966	Anxa6	-1.37138	0.00747579	-0.602517	0.323573	-1.67264	8.5634e-05	-1.07012	0.00209345
10496338	Ppp3ca	-1.53105	0.0103441	-0.782204	0.0679067	-1.92215	1.57308e-05	-1.13994	0.000432178
10503196	Chd7	-1.4944	0.0152495	-0.629278	0.616919	-1.80904	0.00191515	-1.17976	0.0261325
10503198	Chd7	-1.55822	0.0164523	-0.744555	0.526851	-1.93049	0.000699174	-1.18594	0.0157111
10373407	Esyt1	-2.11682	0.0218938	-0.819985	0.640971	-2.52681	0.0028558	-1.70683	0.0308164
10422493	Gpr18	-1.52344	0.0269515	-0.814847	0.480406	-1.93086	0.000860457	-1.11602	0.0252013
10369690	Tet1	-1.19975	0.0271891	-0.653114	0.664703	-1.52631	0.0206689	-0.873192	0.254129
10376060	Irf1	-1.1961	0.0289589	-0.613881	0.526851	-1.50304	0.000965316	-0.889161	0.0252013
10503176	Chd7	-3.2598	0.0328347	-1.29258	0.664703	-3.90609	0.00533281	-2.61351	0.0554683
10461605	Ms4a4b	-2.39644	0.0335664	-1.16788	0.593725	-2.98038	0.00228957	-1.81251	0.0399088
10465059	Ctsw	-1.23343	0.0417718	-0.698611	0.616919	-1.58273	0.00750156	-0.88412	0.149797
10503186	Chd7	-2.33731	0.0459764	-1.02531	0.664703	-2.84997	0.00829773	-1.82465	0.0948937
10503709	D130062J21Rik	-1.31638	0.0477027	-0.635252	0.667514	-1.63401	0.0136104	-0.998754	0.161365
10409876	Ctla2a	-1.67305	0.0493404	-0.832608	0.657821	-2.08935	0.0122978	-1.25675	0.157929
10503174	Chd7	-1.87262	0.0544037	-0.904356	0.633361	-2.3248	0.00676473	-1.42044	0.0961091
10503184	Chd7	-1.92435	0.0559837	-0.637908	0.756153	-2.2433	0.0194276	-1.60539	0.114178
10427628	Il7r	-2.41708	0.057692	-1.68065	0.237703	-3.25741	0.000338794	-1.57675	0.0315529
10503180	Chd7	-2.18817	0.0599528	-0.826457	0.73126	-2.6014	0.018172	-1.77495	0.130449
10362896	Cd24a	-1.72593	0.0694521	-0.901667	0.679129	-2.17676	0.0239767	-1.2751	0.263194
10606369	Itm2a	-2.77959	0.070371	-2.21661	0.0263764	-3.88789	2.85817e-05	-1.67129	0.00638953
10503202	Chd7	-1.51895	0.0736533	-0.626145	0.739663	-1.83202	0.0319289	-1.20588	0.227292
10415784	Trim13	-2.46195	0.0762143	-0.918479	0.759879	-2.92118	0.0320891	-2.00271	0.200982
10354003	Mgat4a	-2.16913	0.0763978	-1.55144	0.358308	-2.94485	0.00115298	-1.39342	0.0789234
10541246	Il17ra	-1.02634	0.0785757	-0.769201	0.343815	-1.41094	0.00121731	-0.641736	0.0965641
10375667	Rnf130	-1.13676	0.0814956	-0.727323	0.546072	-1.50042	0.00389312	-0.773101	0.130662
10350742	Rnasel	-0.968599	0.0967421	-0.640933	0.574868	-1.28907	0.00597433	-0.648133	0.18412
10554789	Ctsc	-0.997982	0.107737	-0.718959	0.526851	-1.35746	0.00501751	-0.638503	0.205725
10424400	Myc	-2.11158	0.112186	-1.09716	0.675148	-2.66016	0.0219324	-1.56301	0.243328
10503200	Chd7	-1.71465	0.112913	-0.848241	0.705989	-2.13877	0.0282539	-1.29053	0.268927
10379633	Slfn1	-1.02295	0.116982	-0.801734	0.434781	-1.42382	0.00262663	-0.622081	0.176348
10439790	Trat1	-1.99738	0.118457	-1.62731	0.34402	-2.81103	0.00185605	-1.18373	0.164346
10362811	Sesn1	-1.45652	0.119944	-1.03306	0.566135	-1.97305	0.00722605	-0.939984	0.239957
10369154	Man1a	-1.20862	0.134925	-0.772854	0.633006	-1.59504	0.0177173	-0.82219	0.305577
10514219	Scarna8	-1.61039	0.142729	-0.978968	0.679534	-2.09987	0.0417225	-1.12091	0.451068
10482802	Cytip	-1.24316	0.156595	-1.00952	0.503771	-1.74792	0.00609466	-0.738398	0.307639
10600082	Nsdhl	-1.40108	0.16527	-1.06538	0.566135	-1.93377	0.0091526	-0.86839	0.32671
10568568	Oat	-1.13677	0.166098	-0.655095	0.680302	-1.46432	0.0346289	-0.809225	0.38294
10515242	Nsun4	-1.11655	0.16636	-0.932814	0.593725	-1.58295	0.018172	-0.650139	0.510625
10604799	Atp11c	-0.985395	0.167682	-0.648802	0.637512	-1.3098	0.0246499	-0.660994	0.398433
10496569	Gbp6	-1.31183	0.172416	-1.04593	0.543472	-1.8348	0.0087274	-0.78887	0.357184
10514732	Slc35d1	-1.06014	0.17325	-0.684537	0.653372	-1.40241	0.0283989	-0.71787	0.415027
10507040	Spata6	-1.74297	0.17325	-1.19394	0.633006	-2.33994	0.0220401	-1.146	0.398166
10439732	Plcxd2	-0.70527	0.178319	-0.653829	0.31134	-1.03218	0.00223506	-0.378356	0.271863
10503214	Chd7	-1.76585	0.193395	-1.29433	0.618639	-2.41301	0.0229324	-1.11868	0.459522
10605919	Pja1	-0.761257	0.2028	-0.635293	0.595921	-1.0789	0.0216555	-0.443611	0.542005
10490923	Car2	-0.927351	0.221595	-1.0129	0.237564	-1.4338	0.00262663	-0.4209	0.495717
10529425	Nop14	-0.822713	0.22363	-0.624432	0.618639	-1.13493	0.0242128	-0.510497	0.49682
10577560	Ikbkb	-0.685834	0.235033	-0.71081	0.31134	-1.04124	0.0037483	-0.330429	0.488891
10350039	Rabif	-1.16566	0.263263	-0.823426	0.664703	-1.57738	0.0495478	-0.753951	0.565946
10497077	Mir186	-0.747751	0.293345	-0.580656	0.644469	-1.03808	0.0458294	-0.457423	0.610893
10356020	Dock10	-0.855538	0.309641	-0.75837	0.616919	-1.23472	0.034498	-0.476353	0.66261
10406982	Adamts6	-0.956457	0.324387	-1.23631	0.0308509	-1.57461	0.00023288	-0.338303	0.444758
10411711	Cdk7	-0.708673	0.339651	-0.762033	0.546072	-1.08969	0.0258248	-0.327657	0.773436
10345807	Il18r1	-1.44301	0.346551	-1.32439	0.616919	-2.10521	0.0425954	-0.780812	0.716505
10440918	Tmem50b	-0.69237	0.373531	-0.791206	0.480406	-1.08797	0.018172	-0.296767	0.779521
10433904	Yars2	-0.983591	0.383814	-1.10652	0.543472	-1.53685	0.0287058	-0.430333	0.819749
10469278	Il2ra	-1.91655	0.388606	-2.70045	0.0263764	-3.26678	0.00023833	-0.566322	0.609956
10503194	Chd7	-1.56858	0.406013	-1.7481	0.541915	-2.44263	0.0265141	-0.694532	0.804526
10457168	Cd226	-0.944657	0.42648	-1.24569	0.358308	-1.5675	0.0109867	-0.321814	0.861419
10530145	Tlr1	-0.855645	0.476296	-1.01461	0.5878	-1.36295	0.0458294	-0.348338	0.885285
10580056	Lphn1	-0.560065	0.618991	-0.953954	0.347829	-1.03704	0.0223659	-0.0830883	0.989432
10441952	2210404J11Rik	-0.765534	0.642883	-1.34781	0.358308	-1.43944	0.0257167	-0.0916286	0.993088
10439744	Cd96	-0.498473	0.703512	-1.01676	0.292212	-1.00685	0.0230678	0.00990703	0.998776
