# Supplementary material for: A subpopulation of high IL-21-producing CD4+ T cells in Peyer’s Patches is induced by the microbiota and regulates germinal centers
Source: Sci Rep. 2016 Aug 8;6:30784. doi: 10.1038/srep30784 (PMC4976330; doi:10.1038/srep30784)
Supplement: Supplementary Dataset 3 [file srep30784-s4.xls]

## Sheet: Pattern4_withp.txt
A subpopulation of high IL-21-producing CD4+ T cells in Peyer’s Patches is induced by the microbiota and regulates germinal centers
Leigh Jones, Wen Qi Ho, Sze Ying, Lakshmi Ramakrishna, Kandhadayar G. Srinivasan, Marina Yurieva, Wan Pei Ng, Sharrada Subramaniam, Nur H. Hamadee, Sabrina Joseph, Jayashree Dolpady, Koji Atarashi, Kenya Honda, Francesca Zolezzi, Michael Poidinger, Juan J. Lafaille, Maria A. Curotto de Lafaille
Supplementary Table 3 Upregulated Tfh DEG for which expression is higher in GFP+Tfh than in GFP-Tfh cells. Corresponds to Heatmap in Supplementary Figure S3c.
		Tfh vs Non-Tfh	Tfh vs Non-Tfh	GFP+Tfh vs GFP-Tfh	GFP+Tfh vs GFP-Tfh	GFP+Tfh vs Non-Tfh	GFP+Tfh vs Non-Tfh	GFP-Tfh vs Non-Tfh	GFP-Tfh vs Non-Tfh
Probe	Symbol	LogFC	p value	LogFC	p value	LogFC	p value	LogFC	p value
10352178	Sccpdh	3.53387	0.000330818	0.630425	0.616919	3.84908	2.31136e-05	3.21866	9.48935e-05
10592888	Cxcr5	2.85261	0.0013885	0.786989	0.58485	3.2461	8.44428e-05	2.45911	0.000602219
10497886	Il21	3.63026	0.00224189	0.658878	0.80435	3.9597	0.00372772	3.30082	0.0134916
10500295	Plekho1	1.89756	0.00429324	0.807612	0.166862	2.30136	2.31136e-05	1.49375	0.00037216
10390640	Ikzf3	1.35029	0.00789047	0.533426	0.532209	1.61701	0.000297872	1.08358	0.00528835
10434932	Fam43a	1.68297	0.0105428	0.606213	0.616919	1.98607	0.000900245	1.37986	0.0105709
10395273	Gdap10	1.59398	0.0128352	0.675294	0.541915	1.93162	0.000473864	1.25633	0.00890332
10544660	Osbpl3	1.38056	0.0179502	0.543217	0.618639	1.65217	0.0017618	1.10895	0.0207709
10425207	H1f0	1.50733	0.019227	0.52895	0.717274	1.7718	0.00847939	1.24285	0.0674281
10569972	Lass4	1.54882	0.0423932	0.526603	0.739663	1.81212	0.0151727	1.28552	0.0978022
