# Supplementary material for: A subpopulation of high IL-21-producing CD4+ T cells in Peyer’s Patches is induced by the microbiota and regulates germinal centers
Source: Sci Rep. 2016 Aug 8;6:30784. doi: 10.1038/srep30784 (PMC4976330; doi:10.1038/srep30784)
Supplement: Supplementary Dataset 4 [file srep30784-s5.xls]

## Sheet: Venny overlap
A subpopulation of high IL-21-producing CD4+ T cells in Peyer’s Patches is induced by the microbiota and regulates germinal centers
Leigh Jones, Wen Qi Ho, Sze Ying, Lakshmi Ramakrishna, Kandhadayar G. Srinivasan, Marina Yurieva, Wan Pei Ng, Sharrada Subramaniam, Nur H. Hamadee, Sabrina Joseph, Jayashree Dolpady, Koji Atarashi, Kenya Honda, Francesca Zolezzi, Michael Poidinger, Juan J. Lafaille, Maria A. Curotto de Lafaille
Supplementary Table 4 Comparison of Tfh DEG described in this manuscript by Jones at al, with Tfh DEG described in Linterman et al., Nat. Medicine 17: 975-82 2011; and Wang et al, Nat. Immunol. 15: 667-75 2014
Linterman's gene list includes DEG identified in the comparison between Tfh vs naïve and Tfh vs Teffectors.
The comparison is displayed graphically in the Venn diagram and the gene lists in each of the diagram sections are shown in the Table.
All	Wang & Linterman	Jones & Linterman	Jones& Wang	Jones only	Wang only	Linterman only
18 common	22 common	106 common	5 common	152 elements	100 elements	395 elements
Ppp3ca	Il4	Txk	Emp3	Cd55	SAP	S100a6
Ctsw	Cxcr4	Ccr7	Rras2	Fam65b	Sypl	Cks2
Il2ra	Sostdc1	Sell	Coro2b	Itga6	BC023892	Rgs1
Slc9a9	Klrd1	St8sia6	Decr1	A630033H20Rik	Serpini1	Srgn
Tnfsf8	Arl4c	Cmah	Vdr	Ecm1	Txlnb	Trib1
Icos	Il18rap	Anxa6		Gpr18	Cish	Wsb1
Bcl6	Angptl2	Chd7		Irf1	Ifitm1	Il2rb
Pdcd1	Ica1l	Esyt1		Ms4a4b	Cd160	S100a4
Itgal	Nanos1	Tet1		D130062J21Rik	Tmem86a	Odc1
Egln3	6330403K07Rik	Ctla2a		Cd24a	Ela1	Gadd45b
Hmox1	Ahnak	Il7r		Itm2a	LOC100047173	Tnf
Tox2	Klrb1c	Mgat4a		Trim13	Ptrh1	Egr2
BC017612	Cd82	Rnasel		Il17ra	Setd4	Cd69
Ephx1	Hopx	Gbp6		Rnf130	Actn2	Dusp1
Sccpdh	Bmp7	Il18r1		Ctsc	Pdlim7	Wbp5
Cxcr5	Itgb1	Cd226		Myc	Vamp5	Rbm3
Il21	Cacna1d	Cd44		Slfn1	Cd22	Ccl5
Osbpl3	Id2	Sh2d1a		Trat1	Rbms2	Ubl3
	Tnfrsf4	Atp8b4		Sesn1	Lmo4	2010002N04Rik
	Dnase1l3	Tbc1d4		Man1a	Dab2ip	Rilpl2
	Ifng	Hif1a		Scarna8	Tubb2b	Sla
	Batf	Grn		Cytip	Itga4	H3f3b
		Pdlim1		Nsdhl	Asb2	Rabgap1l
		Dapl1		Oat	Atp9a	Satb1
		Igfbp4		Nsun4	Pear1	Gna13
		Ptpn13		Atp11c	Matk	H2afz
		Treml2		Slc35d1	Plekhg3	Dynll2
		Ikzf2		Spata6	Galnt10	Xkrx
		Sidt1		Plcxd2	LOC100046953	Dusp4
		Casp4		Pja1	Popdc2	Klk1b22
		Lamp2		Car2	B4galnt4	Etf1
		Phactr2		Nop14	Vcl	Mapre2
		Rab8b		Ikbkb	Nhsl1	Cybb
		Ntrk3		Rabif	Nr2f6	Plk3
		Stx11		Mir186	Plac8	Anxa2
		Rapgef4		Dock10	Tmem38b	Atxn7l1
		Eea1		Adamts6	Plekho2	Usp6nl
		Ttc39c		Cdk7	B430201A12Rik	Ccdc50
		Prkd3		Tmem50b	Nagk	Jarid2
		Il1r2		Yars2	Ly6c1	Atf4
		Ctla4		Tlr1	Mrps6	Nfkbiz
		Malt1		Lphn1	Lyl1	Selk
		Nfatc1		2210404J11Rik	Havcr2	Hspa5
		Cd83		Cd96	Dnajc15	Dnajb9
		Iqgap2		Hba-a2	Ublcp1	Tra2b
		Casp1		Hba-a1	Tmprss13	Zfand5
		Tox		Slc22a15	Abhd4	Rel
		Nfil3		Dnahc8	Tbc1d2b	BC094916
		Ext1		Nav2	Slc46a1	H2-Q6
		Art2a-ps		Kbtbd11	2610020H08Rik	Hmgb2
		Jak2		Rasgrp2	Rnaset2b	Vgll4
		Impact		AI504432	Kif3a	Nrp1
		Tigit		Gpr155	Glipr2	Iffo2
		Sec14l1		Rnaset2a	Tsga14	Ptpn22
		Nt5e		Txnip	2900027G03Rik	Kdm6b
		Igf1r		S1pr1	Chdh	Golph3
		S100a11		Rasa3	Ptgir	Rora
		Amigo2		Smad7	Ryr1	Ell2
		Zdhhc2		Gm8995	Rasl11b	Dusp10
		Timp2		A430078G23Rik	Nek4	Cdv3
		Ampd1		Il1r1	Scn11a	Penk
		Klhdc1		Stk38	Rnase4	Map2k3
		Hnrpll		Bach2	Ebi2	Vamp3
		Vamp8		Dennd2d	Smtn	Rab1
		Snord35b		Plcb4	Itfg3	Myb
		Slc5a3		Npc2	Lgals3	Map3k8
		Nsmaf		A630001G21Rik	Gna15	Lnx2
		Crip1		Aim1	D12Ertd647e	Gadd45a
		Selplg		Smc6	Fam129b	Ptplad1
		Setbp1		1190002N15Rik	Stard10	Rnf125
		Ptpn11		Acp5	LOC100047762	Rnf19a
		Actn1		Znrf3	Rgs10	Ccne2
		Lag3		Il4ra	E430004N04Rik	LOC100046282
		Bhlhe40		B430306N03Rik	Atxn1	Snora28
		Plagl1		Pion	Grtp1	Slc3a2
		Dynlt3		Cyfip1	Dock6	Cks1b
		Raf1		Dgkz	Tspan2	Pcna
		Ipmk		Kif1b	Atp1b1	Fbxo11
		Scml4		Podnl1	Susd4	Prkca
		Whsc1		Rab3ip	Btla	Adh1
		Ece1		Ttc13	Stat1	Ttc39b
		Bcl2a1c		Klhl6	Il6st	Lmnb1
		Trps1		Stt3b	Gata3	P2ry10
		Ctsb		Tagap	CD200	Slc12a2
		Ptger2		Areg	Slamf6	Plek
		Tnfaip8		Usp28	irf4	Cxcl10
		Mcm6		Dclre1c	rora	Tiparp
		Itgb3		Bcl2a1b	stat5a	Adamts3
		Stk39		Ap1s3	maf	Ube2b
		Fgfr1op		Lef1	cd40lg	Gxylt1
		Maf		Esm1	Ptgds2	1700029F09Rik
		Dapp1		Bcl2a1a	Tbx21	Calm2
		Lrig1		Fam125b	Il21r	Fyn
		Grhl1		Me2	Rorc	Gdi2
		Syt11		Twsg1	Il17f	Hsp90aa1
		Itgav		Endod1	Ascl2	Zfp36l2
		Slc41a1		Bcl2a1d	Id3	Ngfrap1
		St3gal6		Ces2c	Il6ra	Itgb8
		Cd200		Nfia	Prdm1	Top2a
		Lgals1		Hey1	Rc3h1	Tank
		Smap1		Snord33		Cxcr3
		Folr4		Cebpa		Tra2a
		Csda		Rnf32		4921524J17Rik
		Rgs16		Mtap7		Gla
		Plekho1		Gbp11		Fem1c
		H1f0		Gimap4		Cep57
				Ei24		E430029J22Rik
				Rrad		Dnajb6
				Arhgef12		Sh3rf1
				Lpxn		Cited2
				Klhdc2		Vamp2
				AB124611		Phlda1
				Atp1b3		Cdca8
				Set		Tob2
				Lhfpl3		Hivep2
				Qser1		Irf4
				Gm2382		Slc38a2
				Ms4a6c		Kif18a
				Ada		Gramd1b
				Zfp831		Nfkbia
				Clic4		Hccs
				Ms4a4c		Cenpl
				Irgm2		Gal
				Bcl2l11		B3gnt2
				Cd38		Eif5
				Bcl2		Sh2d2a
				Mmd		Reps1
				Mir17		Tspan5
				Chchd7		Phf6
				Ets2		Skil
				Add3		Hiat1
				Pik3ip1		Ghitm
				Taf4b		Ccdc28b
				Nudt15		Hspa2
				Mthfs		Cdc14a
				Tpi1		Rab19
				Atp1a3		Arap2
				Cysltr2		Ing2
				Tnc		Nudt4
				Gm885		Kif11
				Gm10406		Cwc25
				Tgtp1		Abi2
				Dhrs3		Nrn1
				Glul		Ubc
				Card6		Cenpk
				Gramd3		Cd274
				Ndrg3		LOC545383
				Pole2		Arhgap29
				Ikzf3		Tnfaip3
				Fam43a		Tgif1
				Gdap10		D8Ertd738e
				Lass4		Junb
						Casp3
						1700025G04Rik
						Als2cl
						Crbn
						Lrrfip2
						Taf9
						Stmn1
						Rhob
						Spc24
						9430023L20Rik
						Birc5
						Azin1
						Antxr2
						Rgs2
						Myo1e
						Arf4
						Ube2s
						Nampt
						Nup50
						Ivns1abp
						Asap1
						Ispd
						Srsf5
						Tmem65
						Cst7
						Bag3
						Tinf2
						Atp2b4
						Lrmp
						Arid5b
						Pdk1
						Slbp
						Msi2
						Gm14085
						Iqcb1
						Susd2
						8430410A17Rik
						Rfc3
						Stfa3
						Stx5a
						Syf2
						Atpif1
						Fuca2
						Samsn1
						Hspa4l
						Runx1
						Mapkapk2
						Fam110a
						Trp53inp1
						Myo1h
						Ezh2
						Spty2d1
						Sgk3
						Cd68
						Zfp36l1
						Arl5b
						Snord14a
						Dusp6
						Baz1a
						Tsc22d2
						Srsf3
						Ces2
						Epc2
						Slamf1
						Uhrf1
						Itpkb
						Spata13
						Ptprj
						Mir22
						Nek7
						2810417H13Rik
						Emd
						Glrx
						Rap1a
						Lpin2
						Arih2
						Rrm1
						Tox4
						Gtl3
						Stat3
						Hmgn5
						Sik3
						Alcam
						Chn2
						Syce2
						Mphosph6
						Dntt
						Med7
						Arpc3
						Rnf19b
						Ptms
						Gpm6b
						Rab11a
						Cd28
						3230401D17Rik
						Zfp36
						Lig1
						Rnf128
						Slc38a1
						Capns1
						Gch1
						Map1lc3b
						Csnk1a1
						Eml4
						2610039C10Rik
						Cox17
						Cldnd1
						Zfp52
						Ing3
						Cdkn2c
						Etv6
						Sar1a
						Cntln
						Nfkb1
						Rnf149
						C030046E11Rik
						Ppp1r16b
						Kdm2b
						Ap3s1
						Arhgap26
						Gpr68
						Hbs1l
						Cenpe
						Trerf1
						Lif
						Nr4a3
						Gnaq
						Clspn
						Ppp2r2d
						Uhrf2
						Gng2
						Coq10b
						Kras
						H2-Ab1
						Ccdc104
						Tnfrsf9
						Adora2a
						Jun
						Ppp1r15a
						Gabpb1
						Prdx2
						Fos
						Kpna1
						Ifrd1
						Gem
						Aim2
						Smox
						Anp32e
						9130011J15Rik
						Clk3
						Chn1
						Prkch
						Bub1
						Slc35b1
						Camk2d
						Rnf157
						Csrnp1
						Polr1d
						Map3k5
						Prelid2
						Prr13
						Nrip1
						Rnf216
						Rbm34
						Pla2g16
						Plxnc1
						Ube2z
						Gabarapl1
						Cir1
						Zeb2
						Fam92a
						Taf1d
						Ndufb8
						Rab11fip1
						Ddx24
						Tjp2
						Ccnk
						D1Bwg0212e
						1810011H11Rik
						Ccr2
						Klrk1
						Samd3
						Ccr5
						Gm4956
						Rnase6
						Nedd4
						Cd7
						Kmo
						Xcl1
						Mctp2
						Golm1
						Tdrkh
						5430427O19Rik
						Acsl3
						LOC625360
						Serpina3f
						Il12rb2
						Ctsh
						Klri2
						Ccr9
						Tcf4
						Cxcr6
						Siglech
						Atp8a2
						Kynu
						Klra3
						Nkg7
						Cd97
						Gm14207
						Pltp
						Wfikkn2
						Abcg3
						Abtb2
						Fgl2
						Rtn4rl1
						Slamf7
						Tmem176b
						Nqo2
						Dock5
						Ccr4
						Cd80
						Ifngr1
						Amica1
						Runx3
						Slc27a6
						Rnd3
						Tuba3a
						Olfr164
						Vim
						Klra9
						Slfn8
						Ptpn5
						Tex2
						Fasl
						Cd209d
						Flt3
						Klrb1b
						I830012O16Rik
						Tnfsf10
						Sema4a
						Pld4
						Klrc1
						Cd300c
